# Supplementary material for: Diagnostic Value of Cardiovascular Magnetic Resonance T1 and T2 Mapping in Acute Myocarditis: A Systematic Literature Review
Source: Medicina (Kaunas). 2024 Jul 18;60(7):1162. doi: 10.3390/medicina60071162 (PMC11279077; doi:10.3390/medicina60071162)
Supplement: Supplementary file 1 [file medicina-60-01162-s001.zip]

Archive with 1 entries (1 files):
- medicina-3043894-supplementary.pdf
